# Supplementary material for: In-Silico Analysis of Monoclonal Antibodies against SARS-CoV-2 Omicron
Source: Viruses. 2022 Feb 14;14(2):390. doi: 10.3390/v14020390 (PMC8876352; doi:10.3390/v14020390)
Supplement: Supplementary file 1 [file viruses-14-00390-s001.zip]

Archive with 1 entries (1 files):
- viruses-1537958-supplementary.pdf
